# Supplementary material for: Influence of new societal factors on neovascular age-related macular degeneration outcomes
Source: BMC Ophthalmol. 2018 Feb 1;18:22. doi: 10.1186/s12886-018-0690-9 (PMC5793434; doi:10.1186/s12886-018-0690-9)
Supplement: Additional file 1: — Raw data: categories and frequencies of each different variable and model parameter values showing the coefficients of the different categories of each variable. (ODT 6 kb) [file 12886_2018_690_MOESM1_ESM.odt]

 
Summary statistics:
Variable
Categories
Frequencies
%
Evolution Score
-58
1
1,250

-45
1
1,250

-42
1
1,250

-35
1
1,250

-33
1
1,250

-32
2
2,500

-29
1
1,250

-28
1
1,250

-27
2
2,500

-21
1
1,250

-20
1
1,250

-19
2
2,500

-18
1
1,250

-16
1
1,250

-14
1
1,250

-13
1
1,250

-12
2
2,500

-10
5
6,250

-8
3
3,750

-7
4
5,000

-6
6
7,500

-5
3
3,750

-4
1
1,250

-3
2
2,500

-2
6
7,500

-1
1
1,250

0
9
11,250

1
1
1,250

2
3
3,750

3
2
2,500

5
6
7,500

6
1
1,250

7
1
1,250

9
2
2,500

10
1
1,250

15
1
1,250

17
1
1,250
Injection number since 2010 (baseline)
1
1
1,250

2
3
3,750

3
7
8,750

4
4
5,000

5
7
8,750

6
10
12,500

7
6
7,500

8
3
3,750

9
5
6,250

10
5
6,250

11
5
6,250

12
9
11,250

13
3
3,750

14
3
3,750

15
1
1,250

17
1
1,250

18
4
5,000

19
2
2,500

21
1
1,250
Injection number since 2012
2
2
2,500

3
4
5,000

5
6
7,500

6
3
3,750

7
8
10,000

8
4
5,000

9
3
3,750

10
2
2,500

11
4
5,000

12
5
6,250

13
1
1,250

14
2
2,500

15
1
1,250

16
7
8,750

17
2
2,500

18
4
5,000

19
3
3,750

20
2
2,500

21
3
3,750

24
3
3,750

27
1
1,250

28
2
2,500

29
4
5,000

32
1
1,250

34
1
1,250

37
1
1,250

41
1
1,250
Injection number between  2010 and 2012
0
14
17,500

1
8
10,000

2
4
5,000

3
8
10,000

4
5
6,250

5
7
8,750

6
9
11,250

7
5
6,250

8
3
3,750

9
2
2,500

10
3
3,750

11
1
1,250

12
2
2,500

14
2
2,500

15
1
1,250

16
1
1,250

17
2
2,500

19
1
1,250

20
1
1,250

22
1
1,250
Out clinic follow-up
No
66
82,500

Yes
11
13,750

Sometimes
3
3,750
Vie 1
Couple
40
50,000

Alone
37
46,250

caregiver; family
3
3,750
Type of transportation
Home - Clinic
Ambulance
36
45,000

taxi
8
10,000

Public transportation
3
3,750

Personal car
32
40,000

Walk
1
1,250
Transportation duration
Home - Clinic
< 1 hours
34
42,500

1 to 2 hours
36
45,000

> 2 hours
10
12,500
Low vision rehabilitation ?
No
72
90,000

Yes
8
10,000
Daily reading
None
19
23,750

Newspaper
29
36,250

Books
25
31,250

Computer
7
8,750
Healthcare reimbursement ?
No
26
32,500

Yes
54
67,500
Economic burden on the patient
1
3
3,750

2
9
11,250

3
15
18,750

4
9
11,250

5
19
23,750

6
9
11,250

7
12
15,000

8
4
5,000

1
5
6,250

2
13
16,250

3
21
26,250

4
10
12,500

5
17
21,250

6
7
8,750

7
4
5,000

8
2
2,500
 
10
1
1,250
Table 1 : Summary statistics showing frequencies and percentages of each category of the different variables.


Source
Value
Standard error
t
Pr > |t|
Lower bound (95%)
Upper bound (95%)
Injection number 2010 and 2012
0.089
0.129
0.691
0.493
-0.171
0.350
Out clinic follow—up-No
0.218
0.268
0.813
0.420
-0.321
0.756
Out clinic follow—up-Yes
-0.006
0.269
-0.021
0.983
-0.546
0.535
Out clinic follow—up-Sometimes
0.000
0.000


Living-Couple
-0.739
0.400
-1.850
0.071
-1.543
0.064
Living-Alone
-0.480
0.389
-1.236
0.223
-1.262
0.302
Living-Help from caregiver or family
0.000
0.000


Transportation - Ambulance
0.611
0.589
1.036
0.305
-0.575
1.796
Transportation - taxi
0.414
0.377
1.100
0.277
-0.344
1.172
Transportation- public transportation
0.152
0.256
0.594
0.555
-0.363
0.668
Transportation - Personal car
0.268
0.585
0.459
0.649
-0.908
1.444
Transportation - walk
0.000
0.000


Transportation duration-0 to 1 hour
-0.144
0.227
-0.633
0.530
-0.600
0.313
Transportation duration - 1 to 2 hours
-0.046
0.243
-0.190
0.850
-0.534
0.442
Transportation duration-more than 2 hours
0.000
0.000


Low vision rehabilitation ?-No
-0.015
0.157
-0.095
0.925
-0.330
0.301
Low vision rehabilitation ?-Yes
0.000
0.000


Daily reading-None
0.095
0.217
0.437
0.664
-0.342
0.532
Daily reading- Newspaper
-0.044
0.245
-0.181
0.858
-0.536
0.448
Daily reading-Books
-0.023
0.237
-0.098
0.922
-0.501
0.454
Daily reading-Computer
0.000
0.000


Healthcare reimbursement ?-No
0.220
0.169
1.299
0.200
-0.121
0.560
Healthcare reimbursement ?-Yes
0.000
0.000


Economic burden-1
0.039
0.263
0.148
0.883
-0.490
0.568
Economic burden-2
-0.227
0.259
-0.874
0.387
-0.748
0.295
Economic burden-3
-0.078
0.277
-0.283
0.778
-0.635
0.478
Economic burden-4
-0.107
0.233
-0.462
0.646
-0.575
0.360
Economic burden-5
-0.182
0.273
-0.667
0.508
-0.731
0.367
Economic burden-6
-0.063
0.233
-0.271
0.787
-0.531
0.405
Economic burden-7
-0.105
0.269
-0.392
0.697
-0.646
0.435
Economic burden-8
0.000
0.000


Personal burden-1
-0.250
0.373
-0.671
0.506
-1.001
0.500
Personal burden-2
-0.507
0.445
-1.140
0.260
-1.401
0.388
Personal burden-3
-0.359
0.524
-0.684
0.497
-1.413
0.696
Personal burden-4
-0.204
0.390
-0.522
0.604
-0.988
0.581
Personal burden-5
-0.693
0.493
-1.405
0.167
-1.685
0.299
Personal burden-6
-0.184
0.340
-0.540
0.592
-0.868
0.501
Personal burden-7
-0.114
0.276
-0.415
0.680
-0.669
0.440
Personal burden-8
0.026
0.243
0.106
0.916
-0.464
0.515
Personal burden-10
0.000
0.000


Table 2 : Model parameters values showing the coefficients of the different categories of each variable. 
